# Supplementary material for: Modelling Complex Bimolecular Reactions in a Condensed Phase: The Case of Phosphodiester Hydrolysis
Source: Molecules. 2023 Feb 24;28(5):2152. doi: 10.3390/molecules28052152 (PMC10004441; doi:10.3390/molecules28052152)
Supplement: Supplementary file 1 [file molecules-28-02152-s001.zip]

Archive with 1 entries (1 files):
- molecules-2222312-supplementary.pdf
